# Supplementary material for: Fast, Simple and Accurate Method for Simultaneous Determination of α-Lipoic Acid and Selected Thiols in Human Saliva by Capillary Electrophoresis with UV Detection and pH-Mediated Sample Stacking
Source: Molecules. 2025 Jul 25;30(15):3129. doi: 10.3390/molecules30153129 (PMC12348659; doi:10.3390/molecules30153129)
Supplement: Supplementary file 1 [file molecules-30-03129-s001.zip]

Archive with 1 entries (1 files):
- molecules-3721830-supplementary.pdf
